# Supplementary material for: Twenty-Five Years of Progress—Lessons Learned From JMIR Publications to Address Gender Parity in Digital Health Authorships: Bibliometric Analysis
Source: J Med Internet Res. 2024 Aug 9;26:e58950. doi: 10.2196/58950 (PMC11344179; doi:10.2196/58950)
Supplement: Multimedia Appendix 1 [file jmir_v26i1e58950_app1.xlsx]

## Sheet: JMIR_Included
Year	Journal Name	Abbreviation	ISSN	Website	Included (Yes = 1; No = 0)	Journal name	JCR Abbreviation	ISSN	eISSN
2012	Interactive Journal of Medical Research	i-JMR	1929-073X	Link	1	Interactive Journal of Medical Research	INTERACT J MED RES	1929-073X	1929-073X
2018	JMIR Aging	JA	2561-7605	Link	1	JMIR Aging	JMIR AGING		2561-7605
2015	JMIR Cancer	JC	2369-1999	Link	1	JMIR Cancer	JMIR CANCER	2369-1999	2369-1999
2017	JMIR Formative Research	JFR	2561-326X	Link	1	JMIR Formative Research	JMIR FORM RES		2561-326X
2014	JMIR Human Factors	JHF	2292-9495	Link	1	JMIR Human Factors	JMIR HUM FACTORS	2292-9495	2292-9495
2021	JMIR Infodemiology	JI	2564-1891	Link	1	JMIR Infodemiology
2015	JMIR Medical Education	JME	2369-3762	Link	1	JMIR Medical Education	JMIR MED EDUC	2369-3762	2369-3762
2013	JMIR Medical Informatics	JMI	2291-9694	Link	1	JMIR Medical Informatics	JMIR MED INF		2291-9694
2014	JMIR Mental Health	JMH	2368-7959	Link	1	JMIR Mental Health	JMIR MENT HEALTH	2368-7959	2368-7959
2013	JMIR mHealth & uHealth	JMU	2291-5222	Link	1	JMIR mHealth and uHealth	JMIR MHEALTH UHEALTH	2291-5222	2291-5222
2018	JMIR Pediatrics and Parenting	JPP	2561-6722	Link	1	JMIR Pediatrics and Parenting	JMIR PEDIATR PARENT	2561-6722	2561-6722
2015	JMIR Public Health and Surveillance	JPHS	2369-2960	Link	1	JMIR Public Health and Surveillance	JMIR PUBLIC HLTH SUR	2369-2960	2369-2960
2012	JMIR Research Protocols	JRP	1929-0748	Link	1	JMIR Research Protocols	JMIR RES PROTOC	1929-0748	1929-0748
2013	JMIR Serious Games	JSG	2291-9279	Link	1	JMIR Serious Games	JMIR SERIOUS GAMES	2291-9279	2291-9279
1999	Journal of Medical Internet Research	JMIR	1438-8871	Link	1	JOURNAL OF MEDICAL INTERNET RESEARCH	J MED INTERNET RES	1438-8871
2022	Asian / Pacific Island Nursing Journal	APINJ	2373-6658	Link	0
2015	iProceedings	iProc	2369-6893	Link	0
2022	JMIR AI	JAI	2817-1705	Link	0
2019	JMIR Bioinformatics and Biotechnology	JBB	2563-3570	Link	0
2016	JMIR Biomedical Engineering	JBME	2561-3278	Link	0
2017	JMIR Cardio	JCARD	2561-1011	Link	0
2016	JMIR Challenges	-	-	Link	0
2019	JMIR Data	JDATA	-	Link	0
2018	JMIR Dermatology	JDerm	2562-0959	Link	0
2016	JMIR Diabetes	JD	2371-4379	Link	0
2022	JMIR Neurotechnology	JNT	2817-092X	Link	0
2018	JMIR Nursing	JN	2562-7600	Link	0
2018	JMIR Perioperative Medicine	JPOP	2561-9128	Link	0
2015	JMIR Preprints	-	-	Link	0
2014	JMIR Rehabilitation and Assistive Technologies	JRAT	2369-2529	Link	0
2024	JMIR XR and Spatial Computing	JMXR	-	Link	0
2023	JMIRx Bio	JMIRxBio	-	Link	0
2020	JMIRx Med	JMIRxMed	2563-6316	Link	0
2017	Journal of Participatory Medicine	JoPM	2152-7202	Link	0
2012-2015	Medicine 2.0	-	1923-2195	Link	0
2023	Online Journal of Public Health Informatics	OJPHI	1947-2579	Link	0

## Sheet: Comparison_Included
SO	SO_2	JMIR
Lancet Digital Health	LANCET DIGIT HEALTH	0
npj Digital Medicine	NPJ DIGIT MED	0
IEEE Journal of Biomedical and Health Informatics	IEEE J BIOMED HEALTH	0
Artificial Intelligence in Medicine	ARTIF INTELL MED	0
JOURNAL OF THE AMERICAN MEDICAL INFORMATICS ASSOCIATION	J AM MED INFORM ASSN	0
Computer Methods and Programs in Biomedicine	COMPUT METH PROG BIO	0
Health Information Science and Systems	HEALTH INF SCI SYST	0
JOURNAL OF MEDICAL SYSTEMS	J MED SYST	0
INTERNATIONAL JOURNAL OF MEDICAL INFORMATICS	INT J MED INFORM	0
JOURNAL OF BIOMEDICAL INFORMATICS	J BIOMED INFORM	0
Internet Interventions-The Application of Information Technology in Mental and Behavioural Health	INTERNET INTERV	0
Digital Health	DIGIT HEALTH	0
MEDICAL DECISION MAKING	MED DECIS MAKING	0
BMC Medical Informatics and Decision Making	BMC MED INFORM DECIS	0
MEDICAL & BIOLOGICAL ENGINEERING & COMPUTING	MED BIOL ENG COMPUT	0
Health Information Management Journal	HEALTH INF MANAG J	0
INTERNATIONAL JOURNAL OF TECHNOLOGY ASSESSMENT IN HEALTH CARE	INT J TECHNOL ASSESS	0
Health Informatics Journal	HEALTH INFORM J	0
Applied Clinical Informatics	APPL CLIN INFORM	0
Informatics for Health & Social Care	INFORM HEALTH SOC CA	0
JOURNAL OF EVALUATION IN CLINICAL PRACTICE	J EVAL CLIN PRACT	0
STATISTICAL METHODS IN MEDICAL RESEARCH	STAT METHODS MED RES	0
STATISTICS IN MEDICINE	STAT MED	0
METHODS OF INFORMATION IN MEDICINE	METHOD INFORM MED	0
Biomedical Engineering-Biomedizinische Technik	BIOMED ENG-BIOMED TE	0
BIOMEDIZINISCHE TECHNIK	BIOMED ENG-BIOMED TE	0
Therapeutic Innovation & Regulatory Science	THER INNOV REGUL SCI	0
CIN-COMPUTERS INFORMATICS NURSING	CIN-COMPUT INFORM NU	0
Interactive Journal of Medical Research	INTERACT J MED RES	1
JMIR Aging	JMIR AGING	1
JMIR Cancer	JMIR CANCER	1
JMIR Formative Research	JMIR FORM RES	1
JMIR Human Factors	JMIR HUM FACTORS	1
JMIR Infodemiology		1
JMIR Medical Education	JMIR MED EDUC	1
JMIR Medical Informatics	JMIR MED INF	1
JMIR Mental Health	JMIR MENT HEALTH	1
JMIR mHealth and uHealth	JMIR MHEALTH UHEALTH	1
JMIR Pediatrics and Parenting	JMIR PEDIATR PARENT	1
JMIR Public Health and Surveillance	JMIR PUBLIC HLTH SUR	1
JMIR Research Protocols	JMIR RES PROTOC	1
JMIR Serious Games	JMIR SERIOUS GAMES	1
JOURNAL OF MEDICAL INTERNET RESEARCH	J MED INTERNET RES	1
